# Supplementary material for: Intra-session and inter-rater reliability of spatial frequency analysis methods in skeletal muscle
Source: PLoS One. 2020 Jul 10;15(7):e0235924. doi: 10.1371/journal.pone.0235924 (PMC7351217; doi:10.1371/journal.pone.0235924)
Supplement: S1 Data — (XLSX) [file pone.0235924.s001.xlsx]

## Sheet: Intra-Rater
Proximal
	Biceps Femoris												Semitendinosus												Semimembranosus
	PSFR_T1	PSFR_T2	Mmax_T1	Mmax_T2	MmaxPercent_T1	MmaxPercent_T2	Sum_T1	Sum_T2	Kernels_T1	Kernels_T2	AvgKernelDifference		PSFR_T1	PSFR_T2	Mmax_T1	Mmax_T2	MmaxPercent_T1	MmaxPercent_T2	Sum_T1	Sum_T2	Kernels_T1	Kernels_T2	AvgKernelDifference		PSFR_T1	PSFR_T2	Mmax_T1	Mmax_T2	MmaxPercent_T1	MmaxPercent_T2	Sum_T1	Sum_T2	Kernels_T1	Kernels_T2	AvgKernelDifference
Image 1	0.823674	0.828938	8144.65	8146.65	1.06248	1.06189	781071	782210	72062	74565	0.0341411		0.791622	0.79282	8848.57	8870.8	1.02647	1.02631	864978	867964	53699	54999	0.0239195		0.669044	0.691279	13638.4	13692.1	1.57853	1.57196	874762	881601	20049	20567	0.0255072
Image 2	0.717717	0.721665	9915.47	9947.38	1.55165	1.55595	653086	653358	124868	127661	0.0221202		0.798291	0.797933	13640.7	13627.8	1.57201	1.57338	875128	873259	75758	75763	6.59975e-05		0.854696	0.853863	11394.8	11426.8	1.67486	1.67663	675328	676653	45783	43846	0.0432226
Image 3	0.997638	0.984358	7723.99	7648.76	0.999034	0.990287	785459	783206	43540	40685	0.0677946		1.10887	1.12163	11916.6	11880.8	1.30501	1.301	916509	916751	23631	23078	0.0236785		0.919347	0.924566	13946.1	13913	1.71851	1.70531	815425	820138	15432	15765	0.0213482
Image 4	0.822696	0.825774	12620.8	12650.4	1.76983	1.76619	718445	721717	72216	71672	0.00756144		0.900857	0.907499	12467.7	12418.6	1.83225	1.82448	681392	681671	85963	84027	0.0227778		0.737045	0.736445	11667.6	11669.3	2.4881	2.48668	469090	469484	59031	58262	0.0131125
Image 5	0.960504	0.95834	9784.23	9817.72	1.7449	1.74415	569727	571936	53385	54743	0.0251184		0.978706	0.989643	16222.3	16296	1.77055	1.77203	915235	917847	80792	77071	0.0471421		0.703988	0.701649	16516.2	16576.1	1.99703	2.00125	830647	831843	18998	18862	0.00718436
Image 6	0.81876	0.821631	10943	10933.9	1.7198	1.71063	640859	644682	89424	91048	0.0179973		0.830469	0.827062	13138.9	13214.3	1.65052	1.65707	803134	804843	82592	80595	0.024475		0.838438	0.845929	13487.2	13518.3	1.6278	1.63298	830854	830373	24803	26090	0.0505767
Image 7	0.82187	0.821784	9777.5	9774.07	1.58809	1.5858	634921	635410	91920	93672	0.0188801		0.9443	0.945111	11126.4	11188.4	1.31329	1.29593	843204	857245	76602	72583	0.0538794		0.770853	0.770236	11450.4	11355.3	1.38578	1.37105	834841	837089	39129	40781	0.0413465
Image 8	0.809425	0.811972	13192.5	13215.9	1.85314	1.85565	712245	712794	69109	66368	0.0404644		1.03447	1.05017	12970.7	12782.8	1.60016	1.5523	817079	828141	100724	89275	0.120516		0.804276	0.805137	11607.4	11591.3	1.47143	1.46564	797646	799765	34725	33452	0.037344
Image 9	0.653883	0.65503	8723.68	8729.67	1.32144	1.3211	666432	667305	72861	72392	0.0064577		0.802282	0.803636	9549.57	9594.17	1.38754	1.38964	686336	688779	70063	71277	0.0171784		0.893134	0.902757	11699.4	11632.7	1.40613	1.39823	845128	845652	20158	18254	0.0991357
Image 10	0.882822	0.899219	8029.97	8542.53	1.31938	1.38384	610757	622783	66274	57542	0.141048		0.841985	0.81816	9586.88	9117.99	1.40418	1.33699	681137	680263	50858	57307	0.119244		0.846451	0.848592	13170.3	13264.7	1.67224	1.67372	787197	792398	52688	50687	0.0387134
Mid-belly
	Biceps Femoris												Semitendinosus												Semimembranosus
	PSFR_T1	PSFR_T2	Mmax_T1	Mmax_T2	MmaxPercent_T1	MmaxPercent_T2	Sum_T1	Sum_T2	Kernels_T1	Kernels_T2	AvgKernelDifference		PSFR_T1	PSFR_T2	Mmax_T1	Mmax_T2	MmaxPercent_T1	MmaxPercent_T2	Sum_T1	Sum_T2	Kernels_T1	Kernels_T2	AvgKernelDifference		PSFR_T1	PSFR_T2	Mmax_T1	Mmax_T2	MmaxPercent_T1	MmaxPercent_T2	Sum_T1	Sum_T2	Kernels_T1	Kernels_T2	AvgKernelDifference
Image 1	0.790067	0.788362	12437	12408.4	1.56489	1.56736	805231	802379	53745	54090	0.00639866		0.772033	0.773031	11144.3	11065.9	1.40873	1.39905	797774	798198	54860	53228	0.0301976		0.830828	0.838627	8951.75	8930.77	1.4804	1.47455	609501	610440	74523	78207	0.048242
Image 2	0.759917	0.762994	9998.34	10080.7	1.46766	1.4663	709595	715678	66220	66256	0.000543495		0.80992	0.811311	10370.6	10315	1.27315	1.26397	829082	830336	77388	78440	0.0135021		0.63903	0.639654	8949.48	8943.08	2.88013	2.87157	324567	325178	128209	130347	0.016538
Image 3	0.683971	0.688041	14617.2	14824.8	2.16644	2.17197	686166	694058	56623	57284	0.011606		0.906804	0.935551	11550	12032.2	1.42042	1.49233	817012	809090	46966	37409	0.226536		0.646434	0.645856	11276.3	11295.9	2.41933	2.42507	474894	474474	124531	121889	0.0214431
Image 4	0.826075	0.836311	9695.73	9778.22	1.26969	1.27476	766957	771564	40576	38715	0.046941		0.932517	0.933495	10249.6	10278.9	1.2201	1.22083	842753	844397	42214	42734	0.0122428		0.777677	0.770577	13813.9	13862.9	1.79337	1.79659	777656	778786	92778	94010	0.0131914
Image 5	0.779233	0.783406	10240	10282.3	1.50098	1.49511	687215	693393	36476	39466	0.0787443		1.03297	1.03675	11057.2	11116	1.2624	1.26931	877226	876495	44240	44639	0.0089785		0.794359	0.789571	16196.9	16279.8	2.11226	2.14199	767597	761472	115991	144496	0.218859
Image 6	0.679236	0.682387	11152.9	11095.6	1.92379	1.91692	592577	591622	63164	64971	0.0282046		1.07371	1.06954	6887.48	6949.35	1.22716	1.23899	549565	549785	56525	59516	0.0515507		0.799198	0.846321	15155.1	14816.7	2.15604	2.12465	703955	698458	81884	98672	0.185959
Image 7	0.894449	0.893187	13086.9	13090.1	1.70004	1.69994	773337	773449	38621	39373	0.0192835		0.77166	0.766162	10182.2	10181	1.5447	1.54548	666346	665888	47574	48018	0.00928948		0.777157	0.778392	11651.3	11657	1.58961	1.58838	731825	732890	103512	105223	0.016394
Image 8	0.718576	0.717106	10390.6	10388.9	1.43547	1.43665	728909	728340	61993	61722	0.00438104		1.00993	1.00209	10878.1	10903.1	1.70371	1.70416	638319	639547	87456	88872	0.016061		0.784049	0.787617	10409	10336	1.47841	1.4667	705417	705797	80032	83463	0.0419707
Image 9	0.733122	0.730194	11900.7	11918.4	1.43731	1.43841	834666	835110	56329	54735	0.0287042		0.699561	0.712519	12106.5	11826.3	2.00702	1.95547	609186	611820	94999	100627	0.0575384		0.887569	0.889712	9965.17	9980.73	1.39063	1.38602	715653	719187	100789	101309	0.00514602
Image 10	0.647818	0.649195	11118.8	11037.4	1.91559	1.90204	580591	580262	50302	48865	0.0289814		0.77724	0.778604	7756.15	7696.56	1.25748	1.24942	606671	606159	72973	71922	0.0145071		0.776794	0.777145	10338.8	10302.6	1.60368	1.59973	651788	650874	112407	114773	0.0208293
Distal
	Biceps Femoris												Semitendinosus												Semimembranosus
	PSFR_T1	PSFR_T2	Mmax_T1	Mmax_T2	MmaxPercent_T1	MmaxPercent_T2	Sum_T1	Sum_T2	Kernels_T1	Kernels_T2	AvgKernelDifference		PSFR_T1	PSFR_T2	Mmax_T1	Mmax_T2	MmaxPercent_T1	MmaxPercent_T2	Sum_T1	Sum_T2	Kernels_T1	Kernels_T2	AvgKernelDifference		PSFR_T1	PSFR_T2	Mmax_T1	Mmax_T2	MmaxPercent_T1	MmaxPercent_T2	Sum_T1	Sum_T2	Kernels_T1	Kernels_T2	AvgKernelDifference
Image 1	0.825861	0.791313	11547.2	11303.6	1.40014	1.4897	828921	769276	28517	44126	0.429745		0.643168	0.64321	12358.9	12414.6	1.49277	1.49956	828508	828569	76927	75770	0.0151542		0.782533	0.783502	9608.62	9617.98	1.42106	1.42139	674713	675205	80015	78895	0.014096
Image 2	0.634834	0.639574	12084.1	12076.4	1.44241	1.438	842727	844868	50717	51510	0.0155145		0.828189	0.832322	7099.71	7124.97	1.79629	1.79255	412968	415212	93025	93778	0.00806197		0.673835	0.684536	10382.3	10191.6	1.70388	1.73851	620935	596002	95162	144785	0.413616
Image 3	0.800345	0.806884	11891.2	11876	1.39342	1.39117	853516	853878	14028	14506	0.0335039		0.814541	0.820124	11412.9	11470.6	1.63637	1.64625	698896	697666	48548	48828	0.0057509		0.631164	0.639133	12991.3	12879.9	1.73402	1.72856	752019	747472	45621	47340	0.0369833
Image 4	0.628754	0.625951	11819.8	11879.4	2.1694	2.17359	547658	549427	22481	22350	0.00584417		0.608669	0.610727	11359.8	11177.5	1.92561	1.90613	578017	573573	57282	59052	0.0304296		0.703754	0.703779	9630.99	10041.1	1.93107	2.05679	511876	501159	109654	154991	0.342625
Image 5	0.604671	0.6092	10422.5	10398.4	1.71111	1.70961	609192	608217	32703	33157	0.0137868		0.743794	0.750949	10336	10376.9	1.58037	1.58584	653800	653783	37692	34170	0.0980212		0.755969	0.755745	13487.2	13506	1.67884	1.67956	801724	802689	75034	73862	0.0157425
Image 6	0.598386	0.596133	11614.9	11527.5	1.63239	1.62316	726972	725380	37886	39847	0.0504548		0.40439	0.413633	10284.8	10334.8	1.54858	1.50255	697729	713810	39615	36839	0.0726188		0.727157	0.726998	11463.7	11466.1	1.8374	1.83788	631669	631576	105937	105045	0.0084557
Image 7	0.896437	0.897377	9625.84	9550.64	1.02718	1.01882	942753	943318	17424	17462	0.00217852		0.625742	0.622623	11051.9	11032.7	1.62288	1.61432	686814	689568	38863	39170	0.00786847		0.759039	0.760119	11762.1	11716.3	1.52467	1.51875	782160	782042	121286	123589	0.0188096
Image 8	0.656857	0.658724	13412.1	13429.4	1.98847	1.98129	675771	679007	52017	50621	0.0272024		0.85728	0.860395	10241	10245.4	1.80062	1.79979	566138	566742	90569	89396	0.0130359		0.546462	0.547571	9375.25	9346.17	2.18145	2.17935	455365	454795	93513	94714	0.0127612
Image 9	0.80806	0.818064	11915.9	12003.1	1.38554	1.39713	866186	864716	21369	21323	0.00215497		0.583617	0.589554	9691.74	9750.77	2.03436	2.0369	475257	477440	68965	71874	0.0413096		0.810414	0.811626	10828.4	10831.5	1.80125	1.79805	603394	604766	87935	88726	0.008955
Image 10	0.706025	0.707083	8706.67	8628.89	1.59921	1.5897	529550	527164	50380	51930	0.0303001		0.427581	0.455438	8839.12	8812.03	1.14933	1.14303	770535	772020	12717	13353	0.0487917		0.578204	0.576513	12343.3	12306.2	1.63841	1.63229	753087	753837	29419	30784	0.0453466

## Sheet: Inter-rater - ROI Area
	Rater #1	Rater #2
	ROI Area		abs % diff	Dice coefficient
Image #1	123255	109248	0.120487	0.939741
Image #2	173953	63062.8	0.93572	0.532128
Image #3	137226	126203	0.0836887	0.951176
Image #4	129522	116844	0.102928	0.9339
Image #5	155860	138882	0.115203	0.933787
Image #6	110875	96025.4	0.143544	0.928218
Image #7	103230	103702	0.00455343	0.919389
Image #8	93347.6	90916.4	0.0263888	0.901229
Image #9	153738	137496	0.111536	0.944235
Image #10	105804	111556	0.052925	0.891231
Image #11	108476	91603.1	0.168664	0.909086
Image #12	180009	109881	0.483826	0.734064
Image #13	193335	192486	0.00439841	0.959205
Image #14	206080	186440	0.10007	0.949965
Image #15	137545	119050	0.144151	0.927927
Image #16	109392	92871	0.163366	0.918318
Image #17	126733	103985	0.197196	0.901406
Image #18	184422	157445	0.157821	0.921097
Image #19	205700	124408	0.492517	0.753743
Image #20	170368	115826	0.381155	0.809398
Image #21	159704	144354	0.100969	0.94885
Image #22	188342	177199	0.0609686	0.96417
Image #23	129842	122747	0.0561812	0.963573
Image #24	175382	170149	0.0302888	0.983937
Image #25	120178	117492	0.0226049	0.957383
Image #26	119468	114319	0.0440412	0.975036
Image #27	148948	137382	0.0807871	0.956458
Image #28	184714	110675	0.501293	0.745921
Image #29	195168	191734	0.0177487	0.981178
Image #30	118604	105091	0.120818	0.935568
		avg	0.167528	0.902377
		sd	0.201751	0.0966571
		min	0.00439841	0.532128
		max	0.93572	0.983937

## Sheet: Inter-rater - SFA Extract ICC
	PSFR_R1	PSFR_R2	Mmax_R1	Mmax_R2	MmaxPercent_R1	MmaxPercent_R2	Sum_R1	Sum_R2		*R1 = Rater 1, R2 = Rater 2
Image #1	0.774676	0.79419	12577.2	12332.3	1.58782	1.55318	806830	803424
Image #2	0.780668	0.799562	10209.2	10020.6	1.44618	1.11731	711331	894969
Image #3	0.772629	0.754651	10424.3	10254.9	1.46835	1.46833	736518	726347
Image #4	0.696922	0.691509	14648.9	15034.4	2.14379	2.16469	696312	710502
Image #5	0.827795	0.809068	10134.4	10377.3	1.25555	1.25944	822725	836602
Image #6	0.825317	0.834057	9719.26	9711.4	1.24215	1.26691	788746	769872
Image #7	0.926358	0.883917	11473.9	11617.8	1.42241	1.41773	809788	824657
Image #8	0.993037	0.948481	9925.99	10087.3	1.17376	1.19516	846749	845623
Image #9	0.838985	0.840001	9055.58	8884.32	1.47032	1.48228	622146	603316
Image #10	1.05495	0.986365	11095.1	10946	1.25093	1.26724	888242	862191
Image #11	0.786061	0.782785	10367.9	10314.2	1.52172	1.49971	690138	693443
Image #12	0.907437	1.07253	9475.07	6868.92	1.55974	1.22893	590749	547509
Image #13	0.643346	0.632946	9033.43	8922.7	2.90257	2.91045	325528	319751
Image #14	0.647621	0.653489	11298.5	11345.8	2.41792	2.44448	476118	472521
Image #15	0.689062	0.658877	11006.3	11270.1	1.9129	1.9485	587805	590850
Image #16	0.907623	0.908691	12727.2	13132.4	1.64971	1.6999	774462	776279
Image #17	0.7559	0.774909	10065.8	10165.5	1.52661	1.54776	665043	663759
Image #18	0.784441	0.767621	13665	13899.5	1.78039	1.79818	775696	780478
Image #19	0.793545	0.812346	16209.9	15620.8	2.10872	1.99237	769513	783797
Image #20	0.988137	1.15321	10848.8	11753.4	1.6859	1.86416	643241	629755
Image #21	0.816993	0.797996	15069.7	15152.6	2.14094	2.16035	705668	702369
Image #22	0.784825	0.779114	11707.1	11631.1	1.58603	1.58394	737698	733287
Image #23	0.735089	0.721631	10353.5	10342.8	1.43798	1.43502	724258	725871
Image #24	0.710043	0.703195	11846.2	11934.4	1.96016	1.98094	611585	608820
Image #25	0.80604	0.822812	10574	10719.7	1.43589	1.46274	740328	736578
Image #26	0.734457	0.733345	11848.8	11920.8	1.42841	1.43423	835492	837369
Image #27	0.770466	0.780358	7744.71	7789.72	1.2496	1.26138	610197	607455
Image #28	0.890002	0.849078	10084.3	9271.35	1.3962	1.21302	722345	755824
Image #29	0.782183	0.778813	10365.7	10314.3	1.59928	1.60051	655151	651370
Image #30	0.660775	0.621504	11389.2	11272.4	1.94855	1.95152	584554	578203

## Sheet: Test-Retest
Subject_ID	Muscle	Location	Limb	PSFR1	PSFR2	Mmax1	Mmax2	MmaxPercent1	MmaxPercent2	Sum1	Sum2
USRHSI_0001	BF	Mid	L	0.722438	0.728089	12259.5	16146.7	1.29955	1.59912	941730	1.0135e+06
USRHSI_0001	BF	Mid	R	0.675378	0.73564	10333.2	14207.2	1.33046	2.35788	792153	613812
USRHSI_0002	BF	Mid	L	0.744257	0.849406	12048.8	10227	1.75579	1.75613	691335	587849
USRHSI_0002	BF	Mid	R	0.585383	0.531436	9670.06	13507.7	1.44002	2.38746	667952	573509
USRHSI_0004	BF	Mid	L	0.83438	0.86056	9813.75	7512.25	1.43095	1.18729	688175	633205
USRHSI_0004	BF	Mid	R	0.812514	0.754679	10300.9	11511.1	1.39074	1.53369	736131	759205
USRHSI_0010	BF	Mid	L	0.776029	0.6997	10389.4	9837.41	1.50838	1.32787	682713	741736
USRHSI_0010	BF	Mid	R	0.774741	0.648688	9042.82	11328.1	1.37561	1.27737	665835	879761
USRHSI_0006	BF	Mid	L	0.987718	0.910595	14753.9	11242.1	1.8183	1.50655	812716	752226
USRHSI_0006	BF	Mid	R	0.872911	0.721314	11369.3	14258.5	1.61865	1.86891	708052	763968
USRHSI_0005	BF	Mid	L	0.571444	0.583255	12295.7	11748.5	2.44627	1.90789	503700	617470
USRHSI_0005	BF	Mid	R	0.460384	0.461728	9406.37	9068.83	2.10524	1.8891	447082	491275
USRHSI_0007	BF	Mid	L	0.816338	0.772058	10293.3	11669	1.2317	1.28171	835020	911783
USRHSI_0007	BF	Mid	R	0.82019	0.651616	9018.23	10656.4	1.15396	1.32325	778003	810555
USRHSI_0008	BF	Mid	L	0.873999	0.776446	11268	16391.6	1.44565	1.65643	797955	987045
USRHSI_0008	BF	Mid	R	0.739715	0.811805	11177.8	14240.7	1.54764	1.61361	735360	894076
USRHSI_0012	BF	Mid	L	0.656595	0.644129	16066.1	10687.5	2.10759	1.53272	763678	698729
USRHSI_0012	BF	Mid	R	0.742044	0.81993	11855.9	10859.8	1.76741	1.7442	668948	613172
USRHSI_0009	BF	Mid	L	0.926089	0.780316	16590.3	15842.5	2.2706	2.05538	719367	771314
USRHSI_0009	BF	Mid	R	0.780493	0.887285	12782.2	16581.2	2.00151	2.17405	636728	773339
USRHSI_0001	ST	Mid	L	0.849399	0.963956	10295.3	10535.9	1.23316	1.2739	837381	818364
USRHSI_0001	ST	Mid	R	0.722608	0.872636	7618.7	7611.75	0.841536	0.886849	898290	859814
USRHSI_0002	ST	Mid	L	0.938411	0.95054	8331.13	10547.5	1.31656	1.84563	630696	571820
USRHSI_0002	ST	Mid	R	0.894829	0.989193	11108.5	9717.34	1.35445	1.58328	818685	601942
USRHSI_0004	ST	Mid	L	1.05029	1.14738	10287.8	9708.05	1.28055	1.08414	801823	897136
USRHSI_0004	ST	Mid	R	1.02741	0.778459	8380.99	8068.53	1.08695	1.18877	773046	681467
USRHSI_0010	ST	Mid	L	0.713226	0.73647	13440.1	13155.3	1.99983	1.59161	667127	826626
USRHSI_0010	ST	Mid	R	0.991979	0.880384	6807.93	7505.95	1.29885	1.14508	514569	647028
USRHSI_0006	ST	Mid	L	0.858235	0.944769	11198.7	10271.3	1.56325	1.57405	705803	651908
USRHSI_0006	ST	Mid	R	0.549709	0.57619	11065.3	11924.8	1.81033	1.49062	615555	807265
USRHSI_0005	ST	Mid	L	0.892446	0.948067	7017.65	8913.65	1.15979	1.43496	601925	615760
USRHSI_0005	ST	Mid	R	1.14356	0.901783	5483.59	5838.6	0.991565	1.14579	530158	502218
USRHSI_0007	ST	Mid	L	0.769185	0.599244	13464.1	13907.6	2.29566	2.23959	582753	614493
USRHSI_0007	ST	Mid	R	0.665269	0.727094	10244.6	12503.4	2.02293	2.29806	508006	544777
USRHSI_0008	ST	Mid	L	0.969256	1.06553	7023.13	6154.11	1.35712	1.04414	521254	592060
USRHSI_0008	ST	Mid	R	0.628317	0.591582	8888.35	12071.1	1.73578	2.17396	516394	559592
USRHSI_0012	ST	Mid	L	0.874797	0.935793	7046.34	8056.36	1.4547	1.55241	483240	518988
USRHSI_0012	ST	Mid	R	0.944324	0.959481	6840.37	8315.68	1.12723	1.2834	600293	642658
USRHSI_0009	ST	Mid	L	0.906283	0.987416	13363.3	15184.8	2.41067	2.35373	552216	650034
USRHSI_0009	ST	Mid	R	0.932731	0.875814	14073.3	11573.1	2.01185	1.936	700307	597162
USRHSI_0001	SM	Mid	L	0.931183	0.765849	11400.3	9635.08	1.71907	1.336	658375	725417
USRHSI_0001	SM	Mid	R	0.621312	0.729465	10084.4	13296.7	1.55914	1.6697	630280	815246
USRHSI_0002	SM	Mid	L	0.954418	0.884536	8960.65	11187.3	1.35089	1.54667	648065	719790
USRHSI_0002	SM	Mid	R	0.586071	0.700655	9712.07	10479.5	1.44203	1.6603	656356	623675
USRHSI_0004	SM	Mid	L	0.924898	0.974778	11337.5	9430.08	1.46006	1.34847	772020	701925
USRHSI_0004	SM	Mid	R	0.867512	0.931178	9335.43	12264.1	1.27687	1.79396	730001	687372
USRHSI_0010	SM	Mid	L	0.915342	0.773904	7371.66	9762.7	1.12474	1.40985	651809	692076
USRHSI_0010	SM	Mid	R	0.578037	0.581479	6121.73	11441.1	1.82041	1.86033	335731	612984
USRHSI_0006	SM	Mid	L	0.751911	0.786887	12160.4	13137.2	1.83521	1.89083	668690	696949
USRHSI_0006	SM	Mid	R	0.972947	0.920037	12274.6	16905.8	1.81527	2.29876	676780	736954
USRHSI_0005	SM	Mid	L	0.668868	0.589883	10304	9144.2	2.68678	2.97771	381800	293206
USRHSI_0005	SM	Mid	R	0.598486	0.484887	9708.83	9572.88	2.62091	3.19325	367171	305345
USRHSI_0007	SM	Mid	L	0.562259	0.536758	13520.8	12328.6	2.23403	1.91584	605398	644879
USRHSI_0007	SM	Mid	R	0.736067	0.852293	11159	13290.5	1.66708	1.83521	670344	725399
USRHSI_0008	SM	Mid	L	0.765549	0.692969	13371.3	12076.8	1.68407	1.62246	794575	741522
USRHSI_0008	SM	Mid	R	0.647907	0.655088	10201.9	9470.25	1.57085	1.50185	637596	636111
USRHSI_0012	SM	Mid	L	0.723162	0.965761	10237.3	13501.9	1.42341	1.64625	721853	829561
USRHSI_0012	SM	Mid	R	0.979879	0.908473	6556.07	6526.4	1.44685	1.13584	452305	569385
USRHSI_0009	SM	Mid	L	0.676815	0.69629	14647.5	15237.9	2.11794	2.49654	692420	607040
USRHSI_0009	SM	Mid	R	0.708345	0.784967	11011.1	10578	1.86508	1.91326	591373	552752
